# Supplementary material for: A comparative analysis of the dendritic cell response upon exposure to different rabies virus strains
Source: PLoS Negl Trop Dis. 2025 Apr 10;19(4):e0012994. doi: 10.1371/journal.pntd.0012994 (PMC12017532; doi:10.1371/journal.pntd.0012994)
Supplement: S1 Data — (XLSX) [file pntd.0012994.s006.xlsx]

## Sheet: Fig1C
donor	strain	MOI	timepoint (h)	TCID50/ml	cell type
1	dogRV	0.1	0	3160	moDC
2	dogRV	0.1	0	0	moDC
5	dogRV	0.1	0	0	moDC
1	dogRV	1	0	31.6	moDC
2	dogRV	1	0	6.81	moDC
5	dogRV	1	0	14.7	moDC
1	dogRV	5	0	1470	moDC
2	dogRV	5	0	681	moDC
5	dogRV	5	0	681	moDC
1	SHBRV	0.1	0	6.81	moDC
2	SHBRV	0.1	0	6.81	moDC
5	SHBRV	0.1	0	31.6	moDC
1	SHBRV	1	0	316	moDC
2	SHBRV	1	0	6.81	moDC
5	SHBRV	1	0	14.7	moDC
1	SHBRV	5	0	1470	moDC
2	SHBRV	5	0	1470	moDC
5	SHBRV	5	0	681	moDC
1	SAD-P5	0.1	0	681	moDC
2	SAD-P5	0.1	0	0	moDC
5	SAD-P5	0.1	0	0	moDC
1	SAD-P5	1	0	0	moDC
2	SAD-P5	1	0	0	moDC
5	SAD-P5	1	0	6.81	moDC
1	SAD-P5	5	0	681	moDC
2	SAD-P5	5	0	681	moDC
5	SAD-P5	5	0	3160	moDC
1	dogRV	0.1	8	6.81	moDC
2	dogRV	0.1	8	0	moDC
5	dogRV	0.1	8	6.81	moDC
1	dogRV	1	8	6.81	moDC
2	dogRV	1	8	6.81	moDC
5	dogRV	1	8	6.81	moDC
1	dogRV	5	8	316	moDC
2	dogRV	5	8	147	moDC
5	dogRV	5	8	1470	moDC
1	SHBRV	0.1	8	0	moDC
2	SHBRV	0.1	8	6.81	moDC
5	SHBRV	0.1	8	14.7	moDC
1	SHBRV	1	8	68.1	moDC
2	SHBRV	1	8	14.7	moDC
5	SHBRV	1	8	14.7	moDC
1	SHBRV	5	8	681	moDC
2	SHBRV	5	8	31.6	moDC
5	SHBRV	5	8	316	moDC
1	SAD-P5	0.1	8	0	moDC
2	SAD-P5	0.1	8	0	moDC
5	SAD-P5	0.1	8	0	moDC
1	SAD-P5	1	8	0	moDC
2	SAD-P5	1	8	0	moDC
5	SAD-P5	1	8	0	moDC
1	SAD-P5	5	8	0	moDC
2	SAD-P5	5	8	1470	moDC
5	SAD-P5	5	8	681	moDC
1	dogRV	0.1	24	0	moDC
2	dogRV	0.1	24	0	moDC
5	dogRV	0.1	24	6.81	moDC
1	dogRV	1	24	6.81	moDC
2	dogRV	1	24	14.7	moDC
5	dogRV	1	24	68.1	moDC
1	dogRV	5	24	316	moDC
2	dogRV	5	24	316	moDC
5	dogRV	5	24	316	moDC
1	SHBRV	0.1	24	0	moDC
2	SHBRV	0.1	24	6.81	moDC
5	SHBRV	0.1	24	14.7	moDC
1	SHBRV	1	24	316	moDC
2	SHBRV	1	24	14.7	moDC
5	SHBRV	1	24	6.81	moDC
1	SHBRV	5	24	1470	moDC
2	SHBRV	5	24	3160	moDC
5	SHBRV	5	24	3160	moDC
1	SAD-P5	0.1	24	0	moDC
2	SAD-P5	0.1	24	6.81	moDC
5	SAD-P5	0.1	24	6.81	moDC
1	SAD-P5	1	24	6.81	moDC
2	SAD-P5	1	24	6.81	moDC
5	SAD-P5	1	24	6.81	moDC
1	SAD-P5	5	24	681	moDC
2	SAD-P5	5	24	681	moDC
5	SAD-P5	5	24	3160	moDC
1	dogRV	0.1	48	0	moDC
2	dogRV	0.1	48	0	moDC
5	dogRV	0.1	48	0	moDC
1	dogRV	1	48	6.81	moDC
2	dogRV	1	48	31.6	moDC
5	dogRV	1	48	14.7	moDC
1	dogRV	5	48	316	moDC
2	dogRV	5	48	681	moDC
5	dogRV	5	48	316	moDC
1	SHBRV	0.1	48	316	moDC
2	SHBRV	0.1	48	681	moDC
5	SHBRV	0.1	48	681	moDC
1	SHBRV	1	48	6810	moDC
2	SHBRV	1	48	3160	moDC
5	SHBRV	1	48	3160	moDC
1	SHBRV	5	48	31600	moDC
2	SHBRV	5	48	6810	moDC
5	SHBRV	5	48	31600	moDC
1	SAD-P5	0.1	48	681	moDC
2	SAD-P5	0.1	48	1470	moDC
5	SAD-P5	0.1	48	3160	moDC
1	SAD-P5	1	48	6810	moDC
2	SAD-P5	1	48	3160	moDC
5	SAD-P5	1	48	68100	moDC
1	SAD-P5	5	48	6810	moDC
2	SAD-P5	5	48	14700	moDC
5	SAD-P5	5	48	68100	moDC
1	dogRV	0.1	0	14.7	SH-SY5Y
1	dogRV	0.1	8	14.7	SH-SY5Y
1	dogRV	0.1	24	681	SH-SY5Y
1	dogRV	0.1	48	14700	SH-SY5Y
1	dogRV	1	0	14.7	SH-SY5Y
1	dogRV	1	8	681	SH-SY5Y
1	dogRV	1	24	14700	SH-SY5Y
1	dogRV	1	48	68100	SH-SY5Y
1	SHBRV	0.1	0	14.7	SH-SY5Y
1	SHBRV	0.1	8	14.7	SH-SY5Y
1	SHBRV	0.1	24	31600	SH-SY5Y
1	SHBRV	0.1	48	31600	SH-SY5Y
1	SHBRV	1	0	1470	SH-SY5Y
1	SHBRV	1	8	316	SH-SY5Y
1	SHBRV	1	24	31600	SH-SY5Y
1	SHBRV	1	48	147000	SH-SY5Y
1	SAD-P5	0.1	0	316	SH-SY5Y
1	SAD-P5	0.1	8	316	SH-SY5Y
1	SAD-P5	0.1	24	3160	SH-SY5Y
1	SAD-P5	0.1	48	3160000	SH-SY5Y
1	SAD-P5	1	0	3160	SH-SY5Y
1	SAD-P5	1	8	681	SH-SY5Y
1	SAD-P5	1	24	147000	SH-SY5Y
1	SAD-P5	1	48	1470000	SH-SY5Y

## Sheet: Fig2A
Condition	Donor	MFI_CD80	MFI_CD83	MFI_CD86	MFI_HLA-DR	MFI_PD-L1	Population	inf_perc
mock	1	2676	6002	6321	13450	633	live
mock	2	2799	7479	3497	12410	549	live
mock	3	3034	7529	2905	10506	610	live
mock	4	3379	11095	2826	12934	583	live
mock	5	2755	6616	2505	8639	653	live
mock	6	2619	8355	2314	10945	622	live
LPS	1	5664	18286	29097	36023	1585	live
LPS	2	6747	17946	28820	33116	1624	live
LPS	3	6240	17490	25038	31869	2160	live
LPS	4	4211	20042	23316	37348	1555	live
LPS	5	4872	20569	26196	28614	1777	live
LPS	6	5592	21210	18286	21820	1462	live
SAD-P5_MOI1	1	3959	9218	11990	20813	772	live
SAD-P5_MOI1	2	3366	9751	5787	16382	658	live
SAD-P5_MOI1	3	3561	9664	5257	15312	673	live
SAD-P5_MOI1	4	3604	11990	5688	15967	1008	live
SAD-P5_MOI1	5	3040	7680	4254	11507	676	live
SAD-P5_MOI1	6	2782	8893	2573	9197	628	live
SAD-P5_MOI5	1	4371	9773	10318	22342	796	live
SAD-P5_MOI5	2	3831	10412	5762	16306	642	live
SAD-P5_MOI5	3	3991	7333	8027	13892	671	live
SAD-P5_MOI5	4	4211	12325	11455	22342	851	live
SAD-P5_MOI5	5	3693	10156	6173	14217	821	live
SAD-P5_MOI5	6	3808	10225	8392	15819	873	live
SHBRV_MOI1	1	3113	7646	9449	17490	690	live
SHBRV_MOI1	2	3101	7629	5018	13701	565	live
SHBRV_MOI1	3	3678	9491	5404	16079	649	live
SHBRV_MOI1	4	3641	12129	4997	15746	658	live
SHBRV_MOI1	5	3201	8467	4167	11963	641	live
SHBRV_MOI1	6	3083	9773	4290	12904	720	live
SHBRV_MOI5	1	3663	8010	12325	21923	788	live
SHBRV_MOI5	2	3525	8620	5912	15893	631	live
SHBRV_MOI5	3	4254	11403	11403	23482	830	live
SHBRV_MOI5	4	3983	13174	14151	23989	1353	live
SHBRV_MOI5	5	4185	10435	13764	22184	923	live
SHBRV_MOI5	6	4008	10602	12815	19854	980	live
dogRV_MOI1	1	2934	6911	8716	17613	679	live
dogRV_MOI1	2	3379	9555	5136	17125	630	live
dogRV_MOI1	3	3145	8505	3561	12496	561	live
dogRV_MOI1	4	3312	11325	5191	17045	655	live
dogRV_MOI1	5	2951	8027	3151	10459	620	live
dogRV_MOI1	6	2799	8933	2099	9839	602	live
dogRV_MOI5	1	2946	6474	8973	16887	644	live
dogRV_MOI5	2	2940	7414	5060	15419	555	live
dogRV_MOI5	3	3170	8933	4142	15930	600	live
dogRV_MOI5	4	3234	10388	3991	14021	616	live
dogRV_MOI5	5	2761	6545	3195	9301	571	live
dogRV_MOI5	6	2634	8262	2257	11429	620	live
SAD-P5_MOI1	1	4176	19995	15967	39288	1159	RABV-N+	1.84
SAD-P5_MOI1	2	3723	17737	10435	32721	897	RABV-N+	2.14
SAD-P5_MOI1	3	3352	14483	17125	43694	1106	RABV-N+	1.67
SAD-P5_MOI1	4	3983	14449	11222	23151	1670	RABV-N+	1.3
SAD-P5_MOI1	5	2240	14382	4841	21614	901	RABV-N+	1.2
SAD-P5_MOI1	6	3022	13828	6896	23650	908	RABV-N+	1.63
SAD-P5_MOI5	1	4159	14516	11908	32253	960	RABV-N+	3.68
SAD-P5_MOI5	2	3641	14516	8318	31716	743	RABV-N+	4.75
SAD-P5_MOI5	3	3511	13575	9054	20764	839	RABV-N+	1.94
SAD-P5_MOI5	4	3279	17490	11936	39288	1159	RABV-N+	2.61
SAD-P5_MOI5	5	3151	11881	9951	28207	1012	RABV-N+	3.15
SAD-P5_MOI5	6	3101	10675	9054	19761	1138	RABV-N+	2.77
SHBRV_MOI1	1	3693	13575	13860	33116	851	RABV-N+	0.99
SHBRV_MOI1	2	3113	10179	14754	25763	644	RABV-N+	1.02
SHBRV_MOI1	3	3769	14926	8117	33276	888	RABV-N+	2.23
SHBRV_MOI1	4	3590	25580	13989	29801	1034	RABV-N+	1.55
SHBRV_MOI1	5	2457	11325	45750	41032	939	RABV-N+	2.04
SHBRV_MOI1	6	2549	19901	6308	22395	1036	RABV-N+	1.37
SHBRV_MOI5	1	3138	15419	23819	37710	958	RABV-N+	4.09
SHBRV_MOI5	2	2712	10970	15819	34580	954	RABV-N+	4.2
SHBRV_MOI5	3	3016	19668	20089	39193	1297	RABV-N+	3.26
SHBRV_MOI5	4	3040	13638	22448	36901	1892	RABV-N+	3.44
SHBRV_MOI5	5	2609	15100	35507	48962	1582	RABV-N+	6.68
SHBRV_MOI5	6	2691	11020	21010	31039	1448	RABV-N+	6.37

## Sheet: Fig2B
Donor	Condition	IL1b	IL6	TNFa	IP10	IFNl1	IL8	IL12p70	IFNa2	IFNl23	IFNb	IL10	IFNg
1	SAD_MOI5	5.78	10.01	12.07	89.15	204.58	285.86	1.89	2.55	238	98.94	9.35	21.99
1	SAD_MOI1	0	6.59	9.78	51.32	205.98	238.49	2.32	1.77	347.07	74.77	10.3	10.35
1	SHBRV_MOI5	3.05	10.56	18.16	65.85	224.07	286.39	2.72	3.43	335.73	129.22	10.4	18.01
1	SHBRV_MOI1	14.34	7.19	3.84	50.86	295.19	260.32	2.14	2.49	97.74	131.99	9.78	17.28
1	dogRV_MOI5	9.87	4.26	10.74	91.2	199.04	282.28	2.69	1.93	105.82	104.5	9.65	6.23
1	dogRV_MOI1	9.8	5.66	29.46	95.36	216.94	528.44	2.6	3.08	93.79	99.16	9.25	17.98
1	LPS	52.93	1075.47	394.61	335.31	436.91	3851.91	10.79	17.45	577.06	197.55	14.89	271.93
1	CM	10.11	6.38	5.07	75.19	175.68	268.39	2.66	2.55	188.8	134.34	11.81	17.39
2	SAD_MOI5	10.28	8	6.05	86.98	155.21	45.12	2.35	1.81	216.07	127.42	11.33	6.54
2	SAD_MOI1	16.51	16.95	50.5	109.41	234.66	351.43	2.66	2.68	219.02	158.09	10.84	8.64
2	SHBRV_MOI5	0	15.63	17.7	128.64	318.2	162.98	2.15	1.95	243.94	146.35	9.8	11.32
2	SHBRV_MOI1	5.36	8.11	9.08	27.32	257.52	154.31	2.17	1.82	298.13	118.41	9.61	18.79
2	dogRV_MOI5	8.57	6.22	13.5	0	185.78	77.54	1.58	2.05	0	105.18	11.18	14.06
2	dogRV_MOI1	0	4.56	10.25	77.82	122.41	167.3	2.21	1.9	402.01	112.01	9.47	13.82
2	LPS	55.94	2530.75	335.75	1067.41	602.69	4653.56	11.36	18.64	541.3	193.15	19.86	275.46
2	CM	2.29	6.2	12.22	61.26	208.13	169.22	1.84	1.49	0	32.58	7.64	31.8
3	SAD_MOI5	12.71	15.61	14.47	126.25	273.47	546.96	1.81	3.4	179.82	109.93	9	39.51
3	SAD_MOI1	0	11.2	8.53	121.45	154.09	409.31	2.21	2.86	438.53	98.63	10.17	9.01
3	SHBRV_MOI5	14.35	25.2	23.18	155.73	353.53	763.85	2.43	5.05	271.58	125.3	9.91	30.41
3	SHBRV_MOI1	3.7	18.21	15.87	141.99	247.63	579.76	2.62	4.03	262.98	96.65	10.31	44.28
3	dogRV_MOI5	11.43	7.37	9.97	74.25	230.78	493.45	2.45	3.05	239.39	111.01	11.51	31.97
3	dogRV_MOI1	13.44	8.54	5.18	125.96	189.2	311.01	2.19	2.77	298.01	109.74	11.1	17.99
3	LPS	50.36	2921.57	534.88	311.43	431.82	3575.63	8.35	14.74	636.86	192.51	28.79	159.56
3	CM	0	4.17	7.33	64.96	194.99	239.4	1.59	1.76	83.1	0	7.57	14.69
4	SAD_MOI5	0	5.65	3.51	103.39	214.62	45.66	1.68	1.2	145.7	0	7.26	4.27
4	SAD_MOI1	0	3.88	1.9	13.8	108.74	40.03	1.25	1.32	129.35	39.49	7.64	14.16
4	SHBRV_MOI5	15.78	4.86	34.87	133.23	271.35	375.39	2.34	3.08	274.51	109.53	10.17	10.43
4	SHBRV_MOI1	10.49	5.03	6.38	101.51	193.55	51.02	2.38	1.4	173.87	69.7	9.58	9.59
4	dogRV_MOI5	15.56	2.85	1.74	91.36	215.47	90.49	2.83	1.79	325.71	89.09	8.98	11.72
4	dogRV_MOI1	9.13	5.18	11.33	86.15	207.79	178	1.63	1.59	109.17	111.87	8.35	14.71
4	LPS	55.39	645.58	268.52	298.1	405.84	5000.89	11.17	15	508.16	199.16	18.11	143.71
4	CM	0	5.51	2.14	63.06	298.16	62.92	2.64	1.78	15.37	96.51	9.83	4.94
5	SAD_MOI5	13.33	7.38	16.29	129.32	185.14	357.78	2.9	2.95	353.09	179.43	11.98	15.31
5	SAD_MOI1	15.24	5.67	10.85	153.11	221.17	270.31	2.34	2.38	300.06	149.09	11	4.96
5	SHBRV_MOI5	12.04	10.54	24.09	135.82	321.04	395.15	2.11	3.22	213.07	165.64	10.01	27.76
5	SHBRV_MOI1	10.6	5.3	26.39	139.5	222.27	507.93	2.94	3.57	382.3	142.67	12.09	8.55
5	dogRV_MOI5	0	5.18	2.77	74.52	151.09	217.92	1.51	1.96	163.9	70.9	9.28	13.68
5	dogRV_MOI1	6.79	4.13	13.14	127.81	184.73	374.69	1.96	2.58	159.51	122.65	11.04	30.11
5	LPS	38.8	718.41	206.05	196.02	360.9	2163.51	3.64	12.52	511.17	53.44	14.89	131.36
5	CM	18.89	6.78	24.21	87.66	171.35	591.92	2.43	3.11	220.24	31.61	9.06	31.7
6	SAD_MOI5	19.48	34.94	56.78	170.23	261.54	343.07	2.82	3.42	340.51	156.5	11.15	46.45
6	SAD_MOI1	0	18.28	29.84	73.46	264.21	329.64	2.39	2.84	253.72	144.82	12.04	19.51
6	SHBRV_MOI5	15.04	43.02	34.65	216.43	288.73	481.26	2.45	4.72	322.23	143.58	10.01	31.34
6	SHBRV_MOI1	21.21	16.46	101.25	165.94	237.27	944.94	2.22	4.36	309.24	137.72	11.31	32.35
6	dogRV_MOI5	9.56	10.25	27.66	76.01	168.94	253.42	2.2	2.54	228.75	100.79	9.27	20.51
6	dogRV_MOI1	9.14	7.55	21.79	61.59	160.18	269.88	2.03	2.34	281.86	84.91	10.32	18.22
6	LPS	56.06	3580.75	544.48	865.49	596.66	4996.89	5.91	17.84	543.38	239.14	23.69	441.36
6	CM	12.73	9.1	27.07	101.71	195.54	365.68	2.03	2.43	291.74	90.48	10.47	7.25

## Sheet: Fig2C
Condition	Donor	CCR1	CCR2	CCR5	CCR7	Population	inf_perc
mock	1	87.7	85.7	92.5	48.4	live
mock	2	90.1	90.9	93.1	24.5	live
mock	3	83.1	82.1	89.3	10.6	live
mock	4	88.5	85.4	74.3	9.89	live
mock	5	81.8	73.9	81.5	17.6	live
mock	6	84.8	84.6	63.4	10.2	live
LPS	1	25.2	54.5	56.1	78.1	live
LPS	2	17.4	32.1	39.3	56.8	live
LPS	3	8.44	16.8	34.5	44.6	live
LPS	4	20.8	29.8	21.5	30.3	live
LPS	5	22.6	32.9	51.7	33.3	live
LPS	6	29.1	46.9	21.3	26.9	live
SAD-P5_MOI1	1	91	93.5	92.7	83.6	live
SAD-P5_MOI1	2	92	94.2	90.8	52.8	live
SAD-P5_MOI1	3	84.1	87.9	86.5	25.2	live
SAD-P5_MOI1	4	89.2	85.4	71.6	13.9	live
SAD-P5_MOI1	5	89	78.8	85	18.8	live
SAD-P5_MOI1	6	91.2	86.3	66.4	14.1	live
SAD-P5_MOI5	1	91	95.9	90.7	82.2	live
SAD-P5_MOI5	2	95.8	94.9	94.3	42.1	live
SAD-P5_MOI5	3	80.6	85.6	89.7	18.7	live
SAD-P5_MOI5	4	89.7	86.9	75.3	15.9	live
SAD-P5_MOI5	5	86.8	82.5	82.2	20.1	live
SAD-P5_MOI5	6	82.4	80.6	60.7	11.7	live
SHBRV_MOI1	1	91.8	95.4	90.3	79.5	live
SHBRV_MOI1	2	91	92.2	89.1	50.6	live
SHBRV_MOI1	3	83	87.3	84.6	24.1	live
SHBRV_MOI1	4	92	87.7	74	15	live
SHBRV_MOI1	5	83.8	80.2	80.2	27.5	live
SHBRV_MOI1	6	85.8	89.1	61.7	13.5	live
SHBRV_MOI5	1	95	97.1	90.5	85.9	live
SHBRV_MOI5	2	94.2	96.2	93.6	52.5	live
SHBRV_MOI5	3	79.6	86.7	87.2	28.1	live
SHBRV_MOI5	4	83.3	85.1	69.4	16.7	live
SHBRV_MOI5	5	89.4	86.7	78.5	24.3	live
SHBRV_MOI5	6	92	91.3	68	17.7	live
dogRV_MOI1	1	72.6	83.8	72.1	72.9	live
dogRV_MOI1	2	83	84.6	84.5	37.6	live
dogRV_MOI1	3	70.5	73.9	76.2	22.3	live
dogRV_MOI1	4	82.9	81.5	68	12.1	live
dogRV_MOI1	5	75.7	71.5	72.8	22	live
dogRV_MOI1	6	89.8	85.1	67.7	13	live
dogRV_MOI5	1	90.3	94.1	89.4	78.2	live
dogRV_MOI5	2	92.1	91.5	92.4	41.6	live
dogRV_MOI5	3	80	82.9	85.9	23	live
dogRV_MOI5	4	85.9	82.9	73.8	17.4	live
dogRV_MOI5	5	88.1	77.4	86.4	24.6	live
dogRV_MOI5	6	92.9	90.7	69.1	12.6	live
SAD-P5_MOI1	1	96.9	93.8	81.2	100	RABV-N+	1.96
SAD-P5_MOI1	2	88.2	94.1	79.4	82.4	RABV-N+	1.67
SAD-P5_MOI1	3	75	79.2	70.8	79.2	RABV-N+	1.39
SAD-P5_MOI1	4	91.7	83.3	58.3	58.3	RABV-N+	1.04
SAD-P5_MOI1	5	85.7	57.1	71.4	71.4	RABV-N+	1.24
SAD-P5_MOI1	6	66.7	74.1	44.4	55.6	RABV-N+	1.86
SAD-P5_MOI5	1	94.3	90	75.7	94.3	RABV-N+	4.03
SAD-P5_MOI5	2	87.8	85.7	83.7	79.6	RABV-N+	4.26
SAD-P5_MOI5	3	69	62.1	82.8	58.6	RABV-N+	1.89
SAD-P5_MOI5	4	80	68.9	53.3	48.9	RABV-N+	2.88
SAD-P5_MOI5	5	82.9	65.9	70.7	48.8	RABV-N+	5.89
SAD-P5_MOI5	6	84.3	86.3	56.9	45.1	RABV-N+	3.42
SHBRV_MOI1	1	91.3	95.7	82.6	95.7	RABV-N+	0.97
SHBRV_MOI1	2	100	100	57.1	85.7	RABV-N+	0.86
SHBRV_MOI1	3	92.3	92.3	100	61.5	RABV-N+	1.49
SHBRV_MOI1	4	100	100	55.6	66.7	RABV-N+	0.93
SHBRV_MOI1	5	100	92.9	78.6	50	RABV-N+	1.83
SHBRV_MOI1	6	88.9	100	55.6	66.7	RABV-N+	0.79
SHBRV_MOI5	1	100	97.2	86.1	91.7	RABV-N+	3.52
SHBRV_MOI5	2	97.4	98.3	86.3	92.3	RABV-N+	4.17
SHBRV_MOI5	3	94.4	96.3	88.9	63	RABV-N+	2.33
SHBRV_MOI5	4	88.2	91.2	55.9	44.1	RABV-N+	3.22
SHBRV_MOI5	5	92.2	86.3	64.7	54.9	RABV-N+	6.02
SHBRV_MOI5	6	97.6	92.9	59.8	54.3	RABV-N+	4.56

## Sheet: Fig3B
Condition	Donor	proliferated	unproliferated
mock	1	6.67	92.6
mock	2	2.84	96.5
mock	3	5.18	94.2
mock	4	14.1	84.7
mock	5	2.18	97.4
mock	6	1.91	97.7
LPS	1	4.9	94.3
LPS	2	11.6	87.3
LPS	3	23.1	76
LPS	4	21.6	77
LPS	5	11.6	87
LPS	6	2.49	97.1
SAD_MOI1	1	3.26	96.1
SAD_MOI1	2	3.13	96.2
SAD_MOI1	3	5.38	94.1
SAD_MOI1	4	6.63	91.9
SAD_MOI1	5	4.32	95.2
SAD_MOI1	6	1.93	97.8
SAD_MOI5	1	3.71	95.7
SAD_MOI5	2	3.31	96
SAD_MOI5	3	9.29	90.1
SAD_MOI5	4	7.64	91
SAD_MOI5	5	4.52	95.1
SAD_MOI5	6	1.66	98
SHBRV_MOI1	1	3.69	95.7
SHBRV_MOI1	2	2.54	96.9
SHBRV_MOI1	3	4.16	95.3
SHBRV_MOI1	4	12.3	86.2
SHBRV_MOI1	5	2.68	96.9
SHBRV_MOI1	6	2.11	97.4
SHBRV_MOI5	1	4.19	94.8
SHBRV_MOI5	2	3.05	96.3
SHBRV_MOI5	3	5.44	93.9
SHBRV_MOI5	4	5.6	92.7
SHBRV_MOI5	5	5.36	93.9
SHBRV_MOI5	6	5.98	93.1
dogRV_MOI1	1	4.31	95
dogRV_MOI1	2	2.68	96.7
dogRV_MOI1	3	4.81	94.7
dogRV_MOI1	4	11.5	86.9
dogRV_MOI1	5	3.74	94.6
dogRV_MOI1	6	1.9	96.8
dogRV_MOI5	1	7.17	91.9
dogRV_MOI5	2	3.05	96.3
dogRV_MOI5	3	7.9	91.5
dogRV_MOI5	4	8.94	90.2
dogRV_MOI5	5	2.5	97.1
dogRV_MOI5	6	1.67	98
neg	1	0.49	99
neg	2	1.04	98.6
neg	3	1.14	98.6
neg	4	0.45	99.3
neg	5	0.53	99.2
neg	6	1.65	98.1
pos	1	72.1	26.7
pos	2	61.9	36.3
pos	3	89.3	9.45
pos	4	80.9	17.6
pos	5	76.1	22
pos	6	88.9	9.69

## Sheet: Fig3C
Donor	Condition	IL1b	IL6	TNFa	IP10	IFNl1	IL8	IL12p70	IFNa2	IFNl23	GMCSF	IFNb	IL10	IFNg
1	neg	0	3.447	20.794	193.01	275.29	66.557	2.151	1.498	322.28	1.26	12.72	4.64	625.25
2	neg	11.503	2.686	2.142	315.63	33.96	77.478	1.565	1.446	272.43	2.08	21.73	4.156	520.98
3	neg	7.299	3.524	2.444	371.55	206.14	197.313	2.017	1.516	448.89	1.29	35.16	3.248	677.85
4	neg	6.008	1.92	23.408	520.78	193.05	454.197	1.941	3.156	511.68	3.23	24.96	4.846	658.23
5	neg	5.621	2.141	12.509	289.88	194.85	269.97	1.546	1.795	265.34	2.95	31.62	3.057	419.79
6	neg	8.332	3.14	0	98.27	223.32	27.038	1.818	0.634	243.77	9.34	2.33	2.386	181.4
1	pos	26.183	126.774	20149.9	3407.57	382.02	2946.37	8.886	9.11	336.25	8226.2	40.64	852.797	1600000
2	pos	36.839	175.295	3998.77	3598.08	452.2	2596.14	2.633	7.946	346.19	1544.36	41.14	3648	1600000
3	pos	37.809	125.616	17705	3086.47	569.85	3604.8	3.714	10.577	492.95	3048.89	47.47	2133.77	1600000
4	pos	37.583	226.365	12424	2161.63	353.61	2881.21	6.444	8.625	484.23	3081.15	30.33	3063.07	1600000
5	pos	24.087	530.786	8663	2838.01	452.03	3025.22	17.062	10.106	339.78	3839.59	19.1	6638.65	1600000
6	pos	9.315	293.355	23181	3231.85	232.99	1878.75	3.027	7.627	203.23	3511.33	25.52	2065.56	1600000
1	mock	41.515	34.85	574.807	16885.6	335.55	3972.45	3.039	8.818	394.23	3242.3	41.45	50.427	39067.6
2	mock	0	101.964	31.717	28322.7	139.86	627.766	3.698	3.369	491.27	696.84	83.41	116.366	8003.54
3	mock	42.949	140.048	74.099	22102.7	422.21	6621.51	4.538	12.405	475.98	1757.75	89.74	171.82	14633.9
4	mock	34.925	164.321	2380.78	66309.4	372.97	4803	42.544	11.618	489.36	1965.44	129.6	1871.29	1600000
5	mock	11.642	10.985	14.609	2486.35	86.64	566.349	1.138	1.755	177.99	372.23	0	31.942	4037.05
6	mock	20.324	34.166	37.956	4307.68	87.94	1218.15	1.674	4.301	421.74	2303.19	26.56	20.784	1716.47
1	LPS	43.184	111.922	2195.74	2938.72	637.61	7320.3	3.853	14.158	478.92	3749.42	80.14	29.722	92831.3
2	LPS	44.185	580.823	2869.58	18660.5	698.43	9372.56	7.727	15.532	639.09	6094.66	95.47	333.627	632265
3	LPS	76.021	787.69	3128.42	4394.83	758.13	37653.2	10.551	26.719	741	5213.64	127.51	371.273	1600000
4	LPS	64.872	169.019	3199.45	4036.89	547.43	13113.9	8.36	19.007	647.85	6534.74	68.46	811.829	1600000
5	LPS	65.263	232.076	1632.7	1532.93	677.85	13334.2	6.484	20.093	615.5	6161.26	50.63	175.604	44145.9
6	LPS	61.877	473.282	309.489	10319	552.44	13259.8	4.213	17.43	578.38	3241.4	44.93	13.308	3421.33
1	dogRV_MOI1	17.552	52.122	103.545	22616.2	57.9	652.607	2.811	3.318	292.58	4971.83	54.02	19.587	4167.45
2	dogRV_MOI1	15.941	42.265	28.992	8570.94	336.12	361.184	3.204	2.731	490.86	8672	44.2	97.73	3252.09
3	dogRV_MOI1	71.736	211.807	181.277	23643	628.3	21852.6	8.893	24.389	734.77	1304.21	117.59	186.97	151036
4	dogRV_MOI1	20.117	19.384	942.682	16013	308.5	3650.72	4.911	8.934	330.59	2388.82	34.79	637.302	1.49637e+07
5	dogRV_MOI1	10.896	21.493	80.511	4524.71	80.76	1240.63	2.645	4.633	447.49	2563.04	5.06	64.848	5224.95
6	dogRV_MOI1	21.136	49.963	33.19	4483.05	218.99	1513.41	2.6	5.143	295.09	1614.93	0.97	23.113	1452.82
1	dogRV_MOI5	20.025	29.962	532.246	11289.4	132.09	1611.58	2.575	5.886	341.1	5473.2	30.67	33.368	24417.9
2	dogRV_MOI5	10.066	42.078	44.725	12344.9	25.16	710.349	1.974	2.948	394.74	1206.7	37.09	145.558	5885.48
3	dogRV_MOI5	51.931	265.859	319.298	28198.5	471.5	9651.44	8.618	14.24	520.06	1376.61	61.05	459.37	769457
4	dogRV_MOI5	24.138	36.937	291.865	29048.7	265.69	1412.98	6.312	4.755	471.98	2367.79	20.4	580.846	666891
5	dogRV_MOI5	6.798	23.914	15.069	5008.47	324.55	633.221	1.409	2.537	302.63	1870.5	0	33.103	2254.3
6	dogRV_MOI5	0	41.819	4.797	1233.63	175.6	491.308	1.42	2.691	315.89	2488.28	0	13.584	158.93
1	SHBRV_MOI1	28.618	127.822	103.094	82486	1922.72	1099.15	3.853	22.678	322.35	7921.53	191.8	106.658	39664
2	SHBRV_MOI1	2.076	107.84	20.276	46578.7	1462.2	507.362	2.006	3.683	264.81	1769.65	85.29	181.652	10302.9
3	SHBRV_MOI1	60.759	217.299	74.977	76340.6	1132.96	15575.3	5.17	26.412	631.69	1140.62	188.05	320.862	48442.4
4	SHBRV_MOI1	37.949	26.845	708.218	16509.9	561.95	4757.43	3.713	10.777	450.38	2120.73	52.28	868.134	2.91286e+08
5	SHBRV_MOI1	21.062	36.467	70.528	14655	500.18	1641.89	1.455	13.103	381.93	1168.02	0	198.801	12281.3
6	SHBRV_MOI1	15.378	67.5	27.219	15202.1	499.91	643.463	2.502	6.35	360.13	744.12	8.28	23.108	2122.85
1	SHBRV_MOI5	20.431	52.834	387.223	39898.9	675.81	1673.36	2.738	9.031	338.51	3526.15	75.84	79.837	71952.3
2	SHBRV_MOI5	21.267	47.097	30.94	28095.6	1235.07	750.452	0.796	2.982	217.5	1082.93	45.61	251.483	19209.6
3	SHBRV_MOI5	56.994	180.563	90.391	64211.4	1254.12	15833.5	5.049	26.869	530.93	4522.89	131.7	364.81	64827.2
4	SHBRV_MOI5	29.304	19.291	222.458	25615.6	633.05	1752.87	4.957	10.874	371.87	6837.69	44.9	627.215	256191
5	SHBRV_MOI5	19.149	20.494	213.159	5052.11	426.66	1565.79	2.919	5.967	301.36	5227.97	0	512.172	33798.9
6	SHBRV_MOI5	31.831	90.511	77.634	6678.52	483.56	3243.51	2.751	7.924	353.75	5405.85	5.08	41.402	3392.22
1	SAD_MOI1	13.767	44.482	129.037	28489.8	440.29	910.866	2.907	4	314.26	5206.55	69.87	40.123	10423
2	SAD_MOI1	9.57	63.77	41.038	31717.5	504.31	609.505	1.963	3.224	215.08	954.98	36.58	178.228	16035.8
3	SAD_MOI1	44.683	119.572	60.117	31159.2	412.86	7575.84	3.208	12.983	452.89	994.05	92.51	202.56	44820.2
4	SAD_MOI1	21.605	36.137	224.042	34373.8	357.79	1799.86	5.69	6.331	290.26	1180.68	33.5	703.225	1.28659e+06
5	SAD_MOI1	11.934	28.326	56.354	6782.97	132.59	1606.93	1.206	5.315	259.47	1938.56	0	118.641	4620.88
6	SAD_MOI1	1.615	61.15	11.618	9747.13	130.75	444.085	1.394	1.941	38.08	1402.85	1.9	14.435	634.67
1	SAD_MOI5	0	38.327	437.662	17179	250.1	985.94	3.693	4.215	453.36	8673.44	50.96	40.905	28485.3
2	SAD_MOI5	1.607	47.419	24.553	20714.6	306.81	572.749	1.752	2.525	392.83	1145.85	20.46	236.299	11182.1
3	SAD_MOI5	57.806	88.12	129.686	25480.1	499.62	14082.1	4.946	19.2	550.32	1240.99	70.9	243.121	72329.4
4	SAD_MOI5	17.122	11.975	283.365	11688.7	351.05	1630.48	2.745	5.026	357.54	1625.06	0	306.488	67963.3
5	SAD_MOI5	14.406	11.006	134.242	2223.58	357.26	669.141	1.828	2.643	233.61	1347.62	0	108.961	5967.13
6	SAD_MOI5	0	38.684	4.119	6516.35	112.63	327.306	2.105	1.386	132.27	1926.77	0	8.636	273.13

## Sheet: Fig4A_FigS4
Condition	Donor	Population	MFI_CD80	MFI_CD83	MFI_CD86	MFI_HLA-DR	MFI_PD-L1	inf_perc_maturation	%CCR1	%CCR2	%CCR5	%CCR7	inf_perc_migration
mock+LPS	1	live	4272	9115	10821	29730	1426		37.2	46.5	74	30
mock+LPS	2	live	5900	10846	25217	35592	2934		13.9	26.8	61.7	24.7
mock+LPS	3	live	3671	8755	9773	23876	1119		19.9	33	49.7	27.6
mock+LPS	4	live	3077	12212	6559	22289	1123		52.4	61.9	40.5	24.4
mock-LPS	1	live	3352	9599	5439	18200	849		49	51.3	84.6	15.6
mock-LPS	2	live	2558	9817	2849	14584	588		84.8	83.9	94.1	6.73
mock-LPS	3	live	3089	8834	3413	14119	638		42.5	55.9	58.1	21.2
mock-LPS	4	live	2810	12698	2777	17531	661		82.3	86.4	61.6	12
SAD_MOI1	1	live	4791	8355	24334	39383	2181		23.2	31.6	72.9	29.3
SAD_MOI1	2	live	6002	10995	26134	35082	3246		8.31	22.1	49.1	24.7
SAD_MOI1	3	live	4771	8189	19165	27150	1630		13	24.2	41.8	24.2
SAD_MOI1	4	live	3808	14926	24046	35937	2193		18.3	29.4	28.3	34.6
SAD_MOI5	1	live	5762	8913	28614	38075	3077		15.3	23.4	74.6	30.9
SAD_MOI5	2	live	6545	12018	28139	37710	3525		6.34	16.9	34.3	30.1
SAD_MOI5	3	live	6015	8973	26828	31263	3132		6.96	10.7	39.8	33.9
SAD_MOI5	4	live	4246	13606	27085	35764	2396		17.5	26.5	21.9	35.8
SHBRV_MOI1	1	live	4281	8873	19622	35678	1767		22.7	32.2	73.3	25.1
SHBRV_MOI1	2	live	6186	11377	27150	36110	3234		10.2	26.1	45.7	26.9
SHBRV_MOI1	3	live	4334	9197	17165	27872	1600		13.5	26.9	44.7	27.4
SHBRV_MOI1	4	live	3339	11963	15782	29730	1509		37.9	54.9	35.4	31.6
SHBRV_MOI5	1	live	5347	10341	26010	40054	2514		20.9	33.2	75.5	26.9
SHBRV_MOI5	2	live	6133	11325	28958	38630	3366		9.63	24	47.8	28.2
SHBRV_MOI5	3	live	5202	9074	20715	27939	2177		12.6	18.4	46.5	31.9
SHBRV_MOI5	4	live	4133	12934	20715	30305	2064		36.4	47.6	34.9	32.8
dogRV_MOI1	1	live	4142	8027	9751	30450	1295		30.5	43.8	68.7	25.1
dogRV_MOI1	2	live	5925	10388	24860	33516	2821		10.6	21.5	53	27.1
dogRV_MOI1	3	live	4150	8411	13701	25824	1285		20.3	33.7	50.6	28.1
dogRV_MOI1	4	live	3151	12073	9685	26134	1397		43.9	56.6	38.4	31.3
dogRV_MOI5	1	live	4228	9620	17205	33196	1892		21.5	31.3	70.9	29.7
dogRV_MOI5	2	live	5938	10318	26510	35850	2854		12	24.5	52.4	27.1
dogRV_MOI5	3	live	3708	8226	10019	22395	1086		19.1	31.7	47.2	26
dogRV_MOI5	4	live	3227	11800	10723	23594	1355		34.6	47.6	37.3	29.6
SAD_MOI1	1	RABV-N+	4862	19622	25398	53174	4416	2.44	19.4	9.68	48.4	80.6	1.62
SAD_MOI1	2	RABV-N+	4841	20862	18764	42650	3754	2.55	16.4	34.3	28.4	67.2	1.85
SAD_MOI1	3	RABV-N+	4566	19392	18633	38352	3663	2.73	5.8	13	17.4	87	2.71
SAD_MOI1	4	RABV-N+	4343	25580	25948	45090	3511	4.08	9.43	13.2	10.4	73.6	3.73
SAD_MOI5	1	RABV-N+	5521	19165	20569	43378	4604	4.19	16	18.5	55.6	76.5	4.27
SAD_MOI5	2	RABV-N+	5180	20137	23876	44440	4016	5.79	12	24	23.4	79.7	5.68
SAD_MOI5	3	RABV-N+	5725	20862	21666	37529	4380	4.26	7.74	10.3	29	81.9	4.73
SAD_MOI5	4	RABV-N+	4566	24334	23763	44440	3991	5.85	10.7	16	12.7	77.3	5.68
SHBRV_MOI1	1	RABV-N+	3855	23261	25948	44119	4537	1.13	67.7	45.2	61.3	83.9	1.83
SHBRV_MOI1	2	RABV-N+	6240	17904	34497	50531	5039	0.59	70	60	40	90	0.23
SHBRV_MOI1	3	RABV-N+	4672	17946	12964	41531	1174	0.82	33.3	33.3	66.7	50	0.48
SHBRV_MOI1	4	RABV-N+	3708	17367	24392	42753	2877	2.3	62.9	48.6	20	62.9	1.6
SHBRV_MOI5	1	RABV-N+	5359	32253	28682	54086	5837	3.06	55.1	36.2	52.2	78.3	3.28
SHBRV_MOI5	2	RABV-N+	5158	26573	29730	53433	4500	2.3	50	72.5	47.5	72.5	1.55
SHBRV_MOI5	3	RABV-N+	4623	20764	23989	37801	3151	3.41	54.4	45.6	45.6	77.2	3.35
SHBRV_MOI5	4	RABV-N+	3641	31716	26956	40638	4016	6.33	71.4	59.3	33	78.6	5.66

## Sheet: Fig4B
Donor	Condition	IL1b	IL6	TNFa	IP10	IFNl1	IL8	IL12p70	IFNa2	IFNl23	IFNb	IL10	IFNg
1	SAD_MOI5	28.506	813.164	100.184	2200.83	631.1	6280.03	17.843	11.066	294.6	44.09	14.884	1101.52
1	SAD_MOI1	25.994	269.621	60.642	1438.23	348.93	4840.52	5.689	8.477	225.63	57.76	12.103	846.04
1	SHBRV_MOI5	26.623	349.284	86.259	1574.04	392.83	4253.93	5.742	7.684	264.36	49.88	14.614	915.87
1	SHBRV_MOI1	26.131	252.914	72.517	975.19	372.83	4554.81	5.49	8.34	154.63	41.06	14.444	775.85
1	dogRV_MOI5	25.835	153.497	75.503	657.66	245.98	4105.64	4.216	7.886	218.99	48.75	12.362	951.92
1	dogRV_MOI1	21.944	185.638	43.299	698.43	317.53	2676.19	3.981	6.435	220.55	44.89	12.925	765.09
1	mock+LPS	27.731	189.506	60.687	684.06	321.94	3816.64	4.985	7.384	230.45	86.38	13.833	1066.41
2	SAD_MOI5	42.905	3771.58	362.309	7784.67	1333.31	13550.7	27.761	16.57	305.71	80.13	23.518	1811.67
2	SAD_MOI1	46.636	4261.38	270.094	10712.5	1035.09	13627.9	16.235	15.77	258.92	111.03	22.327	1527.49
2	SHBRV_MOI5	33.712	3327.09	258.824	10471	1024.14	10575.6	13.771	15.942	300.06	89.93	20.602	1429.5
2	SHBRV_MOI1	39.917	4581.24	263.545	10693	925.18	9934.52	19.661	16.092	291.06	83.14	21.26	1734.63
2	dogRV_MOI5	39.839	2949.38	231.018	8766.55	692.3	11653.1	10.247	15.354	340.79	98.91	20.754	1469.61
2	dogRV_MOI1	37.734	2283.63	222.522	7386.71	833.02	11590	6.806	14.042	328.04	100.08	20.079	1459.92
2	mock+LPS	39.223	4614.19	249.554	10399.6	728.67	14781.7	11.203	17.776	379.73	125.41	26.495	1934.41
3	SAD_MOI5	36.931	714.711	157.284	2859.15	573.67	10584.2	13.073	12.982	287.38	68.12	21.339	1203.29
3	SAD_MOI1	32.951	336.708	72.842	1557.68	308.53	7887.28	5.573	10.462	261.88	46.51	16.258	1040.33
3	SHBRV_MOI5	35.28	298.022	106.948	1569.03	418.47	9449.08	5.289	12.035	269.91	72.26	15.789	1248.89
3	SHBRV_MOI1	33.419	307.578	87.47	814.94	381.92	7502.65	4.158	9.843	183.05	37.93	14.964	898.94
3	dogRV_MOI5	29.977	200.495	56.486	470.15	238.75	6869.56	3.988	10.066	213.68	63.58	14.452	946.09
3	dogRV_MOI1	29.142	367.836	67.064	825.11	287.36	7765.52	4.209	10.594	325.87	54.64	15.639	1283.41
3	mock+LPS	28.511	140.668	68.123	376.45	313.98	7654.09	4.566	10.309	280.88	73.56	14.579	1268.02
4	SAD_MOI5	19.096	217.806	156.706	429.46	331.03	3041.62	6.994	7.026	227.64	45.08	14.564	760.05
4	SAD_MOI1	18.09	88.806	126.161	259.46	244.89	2542.84	4.25	6.075	174.14	26.98	12.228	670.87
4	SHBRV_MOI5	8.365	228.72	59.648	351.95	340.3	1141.79	3.985	5.321	154.1	19.15	10.716	240.62
4	SHBRV_MOI1	15.21	207.414	54.955	329.62	240.42	1928.93	3.933	6.338	229.43	37.41	12.993	432.02
4	dogRV_MOI5	20.934	168.158	80.958	332.56	207.46	3068.84	4.935	7.44	217.05	38.69	12.797	563.36
4	dogRV_MOI1	19.213	180.579	63.33	294.37	144.59	1817.71	3.889	6.186	172.03	30.55	12.731	667.98
4	mock+LPS	15.097	185.658	66.173	281.69	224.1	1839.42	3.341	5.987	200.31	52.64	13.56	781.35
1	mock-LPS	22.269	8.982	113.588	204.84	263.3	2700.77	3.238	6.229	172.24	39.54	13.492	642.86
2	mock-LPS	8.474	10.586	0.138	98.48	132.47	125.644	3.325	2.019	145	42.56	13.372	120.66
3	mock-LPS	17.607	7.756	35.911	255.54	238.51	2063.91	3.826	5.894	230.92	45.37	12.847	629.61
4	mock-LPS	5.274	4.126	4.873	138.76	76.88	119.54	3.77	2.139	151.3	35.93	12.511	126.33

## Sheet: Fig_S2A
Condition	MFI_CD80	MFI_CD83	MFI_HLA-DR	MFI_CD86	MFI_PD-L1	%CCR1	%CCR2	%CCR5	%CCR7
unstimulated	7790	16960	397	659	270	92.3	79.1	86.1	10.6
LPS 0.01 ng/ml	7971	19611	386	766	294	91.5	79.2	81.9	7.92
LPS 0.1 ng/ml	16657	12561	769	865	448	86.8	63.2	86.1	13.5
LPS 1 ng/ml	31944	14180	1669	1305	863	60.6	25.3	62.1	45.2
LPS 10 ng/ml	52186	19498	1911	1263	1055	48.6	23.6	2.84	86.5
LPS 1000 ng/ml	62245	25584	1991	1343	1129	38.1	24.1	1.02	91.4

## Sheet: Fig_S2B
Condition	MFI_CD80	MFI_CD83	MFI_CD86	MFI_HLA-DR	MFI_PD-L1	%CCR1	%CCR2	%CCR5	%CCR7
unstimulated	7049	12101	43.6	657	129	90.4	80.3	77.3	15.9
LPS	26196	13828	1442	1561	1440	22.2	14	45.8	61.2
poly-I:C	21923	6226	753	1266	213	41.3	40.4	75.1	25.1
